# Supplementary material for: Elicitation of Robust Tier 2 Neutralizing Antibody Responses in Nonhuman Primates by HIV Envelope Trimer Immunization Using Optimized Approaches
Source: Immunity. 2017 Jun 20;46(6):1073–1088.e6. doi: 10.1016/j.immuni.2017.05.007 (PMC5483234; doi:10.1016/j.immuni.2017.05.007)
Supplement: Table S1. All Animal Data — Peak values and time points of characterized immune parameters. [file mmc2.xlsx]

## Sheet: Table S1
Table S1 - All animal data table
				WEIGHT	BG505 Neut		BG505 Neut		MG505 Neut		MW965 Neut		SF162 Neut		BG505 SOSIP ELISA		BG505 SOSIP ELISA		V3 loop peptide ELISA		V3 loop peptide ELISA		BG505 gp120 ELISA		GC B cell frequency+		GC B cell frequency+		GC B cell frequency+		GC Tfh cell frequency+		GC Tfh cell frequency+		GC Tfh cell frequency+
IMMUNOGEN	ID	AGE	SEX	(KG)	week	IC50 Titer	week	IC50 Titer	week	IC50 Titer	week	IC50 Titer	week	IC50 Titer	week	EC50 Titer	week	EC50 Titer	week	EC50 Titer	week	EC50 Titer	week	EC50 Titer	week	% GC B cells	week	% GC B cells	week	% GC B cells	week	% GC Tfh cells	week	% GC Tfh cells	week	% GC Tfh cells
BG505 SOSIP.664, group 1	12-041	4	F	3.79	10	62.0347	26	167	26	<50	26	8439	26	2021	10	200	26	1699	10	110	26	111	26	1016	3	12.217	11	22.617	27	4.65	3	6.83	11	8.715	27	1.493
BG505 SOSIP.664, group 1	12-075	4	F	4.1	10	36.2056	26	46	26	<50	26	4876	26	1269	10	30	26	594	10	64	26	127	26	2354	3	15.022	11	17.972	27	15.05	3	10.22	11	5.1	27	4.845
BG505 SOSIP.664, group 1	12-120	4	M	4.3	10	73.692	26	152	26	<50	26	3595	26	723	10	147	26	562	10	288	26	58	26	3653	3	17.837	11	21.937	27	6.915	3	3.155	11	1.89	27	1.007
BG505 SOSIP.664, group 1	12-121	4	F	3.69	10	45.8716	26	377	26	86	26	14782	26	3796	10	109	26	1212	10	375	26	314	26	1220	3	11.72	11	14.695	27	8.89	3	11.805	11	7.98	27	2.705
BG505 SOSIP.664, group 1	12-158	4	M	4.58	10	264.41	26	329	26	<50	26	11929	26	763	10	103	26	547	10	92	26	115	26	1028	3	28.137	11	22.987	27	15.3	3	11.25	11	6.16	27	4.945
BG505 SOSIP.664, group 1	12-172	4	M	3.95	10	407.83	26	486	26	<50	26	8292	26	2710	10	339	26	952	10	116	26	138	26	3853	3	20.577	11	33.477	27	22.85	3	11.07	11	6.325	27	5.435
BG505 NFL	12-055	4	F	3.99	10	11.55	26	113	26	<50	26	2535	26	260	10	274	26	285	10	313	26	13	26	1498	3	6.67199	11	23.727	27	16.85	3	3.455	11	5.275	27	5.125
BG505 NFL	12-077	4	F	4.58	10	<10	26	52	26	<50	26	498	26	600	10	54	26	221	10	170	26	10	26	1261	3	7.93699	11	15.537	27	13.95	3	6.02	11	5.585	27	5.745
BG505 NFL	12-081	4	F	3.36	10	<10	26	14	26	<50	26	2169	26	372	10	172	26	172	10	72	26	38	26	1200	3	6.61897	11	19.694	27	15.15	3	2.535	11	4.14	27	2.91
BG505 NFL	12-112	4	M	3.86	10	<10	26	98	26	<50	26	726	26	231	10	332	26	332	10	107	26	38	26	854.3	3	20.062	11	32.262	27	23.4	3	3.5495	11	7.745	27	3.32
BG505 NFL	12-114	4	M	5.54	10	<10	26	322	26	<50	26	2589	26	1398	10	428	26	428	10	74	26	67	26	765.3	3	24.912	11	40.762	27	31.1	3	13.11	11	15.25	27	10.465
BG505 NFL	12-174	4	M	4.51	10	12.4116	26	30	26	<50	26	1479	26	36	10	257	26	257	10	62	26	33	26	1508	3	25.977	11	27.827	27	21.6	3	12.4	11	6.975	27	6.935
BG505 SOSIP.v4.1	12-046	4	M	5.34	10	1386.58	26	1328	26	1022	26	4755	26	794	10	500	26	1908	10	1458	26	77	26	1930	3	10.58	11	28.83	27	28.1*	3	5.275	11	8.005	27	8.1*
BG505 SOSIP.v4.1	12-056	4	M	5.11	10	61.237	26	69	26	<50	26	8554	26	901	10	131	26	1498	10	1846	26	74	26	2222	3	22.965	11	18.565	27	29.5*	3	5.78	11	4.525	27	2.5*
BG505 SOSIP.v4.1	12-060	4	M	5.72	10	99.4036	26	54	26	<50	26	20713	26	1201	10	164	26	1490	10	1364	26	342	26	3053	3	2.665	11	16.98	27	N/A	3	4.645	11	3.48	27	N/A
BG505 SOSIP.v4.1	12-064	4	M	5.36	10	60.1323	26	21	26	<50	26	1343	26	321	10	49	26	455	10	130	26	106	26	2233	3	9.625	11	7.125	27	N/A	3	2.47	11	1.44	27	N/A
BG505 SOSIP.v4.1	12-137	4	F	4.14	10	48.3092	26	1979	26	63	26	6250	26	2249	10	297	26	1008	10	135	26	1758	26	1670	3	20.307	11	44.957	27	9*	3	13.61	11	12.15	27	1.9*
BG505 SOSIP.v4.1	12-141	4	F	3.83	10	65.6599	26	218	26	<50	26	6139	26	1316	10	111	26	674	10	164	26	1113	26	1195	3	8.46699	11	17.317	27	11.1*	3	8.52	11	5.81	27	2.6*
BG505 Olio6	12-066	4	M	4.29	10	987.167	26	55	26	<50	26	324	26	<10	10	189	26	638	10	15	26	104	26	474.1	3	14.775	11	31.775	27	9.655	3	5.28	11	3.075	27	3.065
BG505 Olio6	12-070	4	M	5.23	10	182.183	26	84	26	<50	26	512	26	<10	10	169	26	578	10	30	26	10	26	779.5	3	10.15	11	9.5	27	13.4	3	12.05	11	5.38	27	3.53
BG505 Olio6	12-078	4	M	4.67	10	83.7521	26	214	26	<50	26	366	26	25	10	112	26	538	10	47	26	10	26	1188	3	17.265	11	19.615	27	19.5	3	2.985	11	2.82	27	4.005
BG505 Olio6	12-094	4	M	4.43	10	89.1266	26	136	26	<50	26	708	26	<10	10	45	26	399	10	18	26	12	26	1327	3	5.84	11	16.305	27	17.85	3	4.14	11	5.495	27	4.07
BG505 Olio6	12-143	4	F	3.34	10	15.2695	26	1048	26	<50	26	200	26	<10	10	63	26	197	10	10	26	10	26	788.1	3	13.482	11	13.482	27	8.55	3	3.78	11	2.155	27	1.705
BG505 Olio6	12-145	4	F	3.93	10	<10	26	188	26	<50	26	822	26	20	10	166	26	587	10	32	26	176	26	475.9	3	20.027	11	24.577	27	25.95	3	8.42	11	6.215	27	4.52
BG505 SOSIP.v5.2	12-065	4	F	4.49	10	<10	26	90	26	<50	26	2491	26	437	10	270	26	1146	10	423	26	81	26	841.4	3	9.65699	11	25.702	27	16.185	3	4.025	11	6.23	27	4.445
BG505 SOSIP.v5.2	12-096	4	M	5.41	10	88.4956	26	22	26	<50	26	588	26	<103	10	38	26	301	10	24	26	27	26	2462.5	3	6.39	11	7.035	27	6.88	3	6.33	11	3.71	27	3.35
BG505 SOSIP.v5.2	12-110	4	M	3.83	10	25.1319	26	317	26	<50	26	2743	26	355	10	108	26	1141	10	176	26	61	26	180.65	3	20.425	11	27.475	27	22.25	3	13.15	11	5.73	27	4.175
BG505 SOSIP.v5.2	12-142	4	M	6.23	10	142.796	26	22	26	<50	26	2041	26	764	10	75	26	75	10	104	26	63	26	1037	3	12.9	11	10.45	27	11.615	3	9.215	11	4.845	27	5.56
BG505 SOSIP.v5.2	12-144	4	M	4.79	10	512.295	26	20	26	<50	26	1553	26	63	10	72	26	573	10	42	26	17	26	875.9	3	2.92	11	7.18	27	8.455	3	1.59	11	2.62	27	2.31
BG505 SOSIP.v5.2	12-153	4	F	3.8	10	<10	26	25	26	<50	26	1300	26	387	10	71	26	870	10	194	26	39	26	917.35	3	12.717	11	24.217	27	15.7	3	5.9	11	4.43	27	4.635
BG505 Olio6 CD4-KO	12-147	4	F	3.77	10	563.063	26	757	26	<50	26	756	26	<10	10	313	26	548	10	38	26	21	26	541.2	3	11.822	11	9.40699	27	6.66	3	6.85	11	3.63	27	4.025
BG505 Olio6 CD4-KO	12-149	4	F	3.6	10	179.533	26	40	26	<50	26	419	26	<10	10	156	26	377	10	75	26	10	26	533.6	3	17.897	11	22.597	27	12.1	3	6.545	11	9.785	27	2.31
BG505 Olio6 CD4-KO	12-154	4	M	3.66	10	120.584	26	17	26	<50	26	2079	26	<10	10	57	26	666	10	56	26	14	26	563.7	3	9.875	11	5.77	27	6.545	3	3.67	11	1.96	27	1.775
BG505 Olio6 CD4-KO	12-156	4	M	3.86	10	82.5083	26	217	26	<50	26	92	26	<10	10	60	26	438	10	10	26	10	26	273.8	3	3.494	11	9.779	27	5.865	3	3.02	11	5.055	27	3.82
BG505 Olio6 CD4-KO	12-160	4	M	4.4	10	47.619	26	26	26	<50	26	259	26	57	10	231	26	621	10	10	26	319	26	700	3	11.995	11	10.395	27	10.425	3	6.355	11	3.095	27	1.985
BG505 Olio6 CD4-KO	12-170	4	M	3.79	10	96.2464	26	84	26	<50	26	190	26	<10	10	44	26	979	10	10	26	10	26	384.6	3	11.5775	11	9.8925	27	10.6	3	1.445	11	1.76	27	2.09
BG505 SOSIP.664, 20 mg	12-151	4	F	3.5	10	23.9464	26	16	26	<50	26	2923	26	409	10	32	26	850	10	89	26	127	26	1335	3	14.092	11	8.44199	27	9.57	3	7.315	11	2.905	27	3.02
BG505 SOSIP.664, 20 mg	12-157	4	F	3.26	10	49.5295	26	307	26	106	26	9506	26	1455	10	100	26	1097	10	94	26	126	26	1568	3	17.172	11	10.557	27	10.225	3	3.37	11	1.723	27	2.335
BG505 SOSIP.664, 20 mg	12-176	4	M	4.42	10	35.5999	26	36	26	<50	26	1461	26	815	10	130	26	130	10	204	26	132	26	1058	3	6.95	11	40.705	27	14.9	3	3.545	11	13	27	4.525
BG505 SOSIP.664, 20 mg	12-178	4	M	4.09	10	59.6659	26	203	26	<50	26	9699	26	2194	10	286	26	1600	10	236	26	42	26	1682	3	20.265	11	26.565	27	31.05	3	7.68	11	5.225	27	7.825
BG505 SOSIP.664, 20 mg	12-180	4	M	3.86	10	<10	26	105	26	<50	26	8525	26	958	10	393	26	1326	10	251	26	19	26	1245	3	7.86	11	16.15	27	8.57	3	3.66	11	5.345	27	2.36
BG505 SOSIP.664, 20 mg	12-182	4	M	3.74	10	54.2888	26	190	26	55	26	5741	26	1563	10	178	26	1341	10	128	26	212	26	1366	3	4.15	11	17.095	27	6.32	3	4.1	11	11.55	27	5.215
BG505 SOSIP.664, group 2	12-011	4	F	3.36	10	19.5389	26	45	26	<50	26	2498	26	4876	10	30	26	1407	10	187	26	167	26	6478	3	10.71	11	21.6	27	10.755	3	4.355	11	4.88	27	4.255
BG505 SOSIP.664, group 2	12-084	4	M	4.4	10	19282.7	26	5391	26	91	26	31017	26	16609	10	283	26	5017	10	1092	26	913	26	13686	3	20.3	11	26.75	27	29.55	3	4.44	11	4.665	27	6.945
BG505 SOSIP.664, group 2	12C154	4	F	3.4	10	125.581	26	29	26	<50	26	5491	26	2398	10	217	26	1979	10	312	26	295	26	1668	3	16	11	15.95	27	7.135	3	6.245	11	6.355	27	3.135
BG505 SOSIP.664, group 2	12C165	4	F	3.7	10	118.694	26	83	26	<50	26	5435	26	5128	10	206	26	2634	10	227	26	378	26	7450	3	19.5	11	27.45	27	15	3	8.33	11	9.605	27	6.485
BG505 SOSIP.664, group 2	12C185	4	F	4.9	10	<10	26	345	26	<50	26	7686	26	1876	10	66	26	1036	10	135	26	215	26	4373	3	4.905	11	10	27	12.5	3	1.635	11	5.155	27	5.34
BG505 SOSIP.664, group 2	12M231	4	M	4.2	10	94.8767	26	504	26	<50	26	1868	26	2016	10	97	26	844	10	336	26	113	26	7726	3	18.75	11	25.9	27	27.5	3	8.825	11	9.4	27	9.845
PUMPS, BG505 SOSIP.v5.2	11M088	5	F	7.4	12	83.2639	28	1440	28	263	28	1150	28	1146	12	177	28	2209	12	59	28	87	28	2024	3	1.87	11	8.975	27	5.89	3	3.755	11	9.045	27	11.3
PUMPS, BG505 SOSIP.v5.2	12C155	4	F	4.3	12	137.533	28	728	28	<50	28	9337	28	16239	12	70	28	4578	12	54	28	606	28	3184	3	6.335	11	12.06	27	10.35	3	7.85	11	7.285	27	6.33
PUMPS, BG505 SOSIP.v5.2	12M169	4	F	4.2	12	1867.76	28	4047	28	<50	28	640	28	1134	12	226	28	3707	12	92	28	23	28	6188	3	5.535	11	15.35	27	9.17	3	6.735	11	3.235	27	3.47
PUMPS, BG505 SOSIP.v5.2	12M188	4	M	3.8	12	2495.63	28	27	28	<50	28	1792	28	599	12	107	28	1554	12	44	28	63	28	3222	3	9.61	11	16.1	27	13.95	3	5.015	11	7.7	27	5.88
PUMPS, BG505 SOSIP.v5.2	12M206	4	M	4.1	12	2924.83	28	186	28	<50	28	4070	28	3185	12	141	28	2747	12	50	28	140	28	1741	3	3.655	11	16.85	27	15.45	3	5.885	11	6.64	27	5.095
PUMPS, BG505 SOSIP.v5.2	12M248	4	F	4.7	12	99.0099	28	64	28	<50	28	1685	28	100	12	152	28	1135	12	55	28	14	28	1735	3	10	11	13.45	27	13.15	3	4.905	11	7.08	27	4.505
IM, BG505 SOSIP.664 (CHO)	11M059	5	F	5	10	103.821	26	10	26	<50	26	903	26	589	10	132	26	1493	10	227	26	32	26	2938	3	8.96	11	6.78	27	13.825	3	5.235	11	5.87	27	9.305
IM, BG505 SOSIP.664 (CHO)	12C147	4	F	3.8	10	27.8164	26	107	26	<50	26	1021	26	1646	10	77	26	1070	10	51	26	18	26	773.5	3	13.38	11	7.525	27	6.865	3	2.915	11	2.71	27	2.95
IM, BG505 SOSIP.664 (CHO)	12C152	4	F	4.1	10	334.784	26	10	26	<50	26	2065	26	5236	10	68	26	1265	10	78	26	25	26	2052	3	6.81	11	11.79	27	8.385	3	1.086	11	2.71	27	2.715
IM, BG505 SOSIP.664 (CHO)	12M165	4	M	4.2	10	21.1416	26	450	26	205	26	5525	26	2886	10	443	26	4017	10	577	26	89	26	1593	3	18.95	11	17.9	27	10.485	3	1.97	11	2.205	27	1.45
IM, BG505 SOSIP.664 (CHO)	12M222	4	M	3.4	10	62.6566	26	10	26	<50	26	1272	26	1283	10	76	26	1605	10	121	26	36	26	911.7	3	14.8	11	6.88	27	7.565	3	4.575	11	1.232	27	2.175
IM, BG505 SOSIP.664 (CHO)	12M252	4	F	4	10	558.036	26	112	26	<50	26	1603	26	3517	10	66	26	3135	10	605	26	27	26	1481	3	11.34	11	9.59	27	7.92	3	3.055	11	1.735	27	2.605
IM, BG505 SOSIP.664 (HEK293T)	11M045	5	F	4.9	10	805.802	26	24	26	<50	26	409	26	507	10	141	26	358	10	188	26	41	26	779.6	3	7.295	11	3.595	27	10.915	3	2.7605	11	1.2195	27	2.355
IM, BG505 SOSIP.664 (HEK293T)	11M050	5	F	5.9	10	<10	26	273	26	<50	26	1187	26	1652	10	150	26	1299	10	478	26	178	26	755.4	3	9.245	11	4.255	27	6.03	3	1.955	11	1.1795	27	1.975
IM, BG505 SOSIP.664 (HEK293T)	11M058	5	F	4.2	10	34.4947	26	10	26	<50	26	1346	26	572	10	46	26	545	10	22	26	68	26	1433	3	3.275	11	18.4	27	11.555	3	0.7515	11	3.015	27	1.59
IM, BG505 SOSIP.664 (HEK293T)	11M065	5	F	5.7	10	17.1762	26	193	26	<50	26	146	26	113	10	302	26	425	10	434	26	35	26	772.4	3	2.11	11	1.193	27	10.145	3	0.6345	11	0.485	27	3.925
IM, BG505 SOSIP.664 (HEK293T)	12M246	4	M	3.6	10	15.5015	26	10	26	<50	26	928	26	<10	10	274	26	818	10	173	26	76	26	752.8	3	11.575	11	8.785	27	9.185	3	4.19	11	2.64	27	3.725
IM, BG505 SOSIP.664 (HEK293T)	12M270	4	M	4.5	10	<10	26	55	26	<50	26	1490	26	770	10	73	26	606	10	86	26	60	26	867.6	3	11.74	11	16.2	27	5.17	3	1.385	11	3.25	27	0.86
BG505 SOSIP.664 His tag liposome	0F8	9	F	9.13	10	N/A	26	36	26	<50	26	2259	26	2054	10	461	26	1589	10	575	26	245	26	N/A	3	4.63	11	13.44	27	6.838	3	4.42	11	6.87	27	2.461
BG505 SOSIP.664 His tag liposome	0N2	5	F	5.72	10	N/A	26	24	26	<50	26	3154	26	3604	10	624	26	2173	10	621	26	281	26	N/A	3	19.25	11	28.3	27	22.3	3	2.06	11	3.52	27	3.8
BG505 SOSIP.664 His tag liposome	0N7	5	F	5.2	10	N/A	26	628	26	95	26	4263	26	4427	10	999	26	2618	10	405	26	403	26	N/A	3	17.25	11	26.35	27	21.8	3	3.055	11	3.21	27	4.9
BG505 SOSIP.664 His tag liposome	0Q7	4	F	4.96	10	N/A	26	13	26	73	26	2376	26	1192	10	593	26	1503	10	218	26	243	26	N/A	3	17.1	11	10.535	27	17.95	3	8.715	11	5.52	27	4.085
BG505 SOSIP.664 His tag liposome	1K4	7	F	5.92	10	N/A	26	14	26	<50	26	1272	26	303	10	592	26	1453	10	339	26	156	26	N/A	3	10.36	11	23.45	27	17.05	3	4.195	11	5.015	27	3.17
BG505 SOSIP.664 His tag liposome	2P6	4	M	4.46	10	N/A	26	33	26	<50	26	2125	26	1010	10	1551	26	1551	10	1030	26	276	26	N/A	3	11.9	11	20.15	27	12.6	3	3.71	11	13.525	27	4.615
BG505 Olio6 CD4-KO covalent liposome	4O9	4	F	4.49	10	403.551	26	5453	26	1028	26	471	26	<10	10	427	26	2068	10	53	26	18	26	N/A	3	22.05	11	28.85	27	15.65	3	4.07	11	3.295	27	2.425
BG505 Olio6 CD4-KO covalent liposome	5E9	9	F	5.54	10	42.3729	26	627	26	<50	26	72	26	<10	10	213	26	957	10	22	26	10	26	N/A	3	14.35	11	8.02	27	7.53	3	4.225	11	2.525	27	3.445
BG505 Olio6 CD4-KO covalent liposome	5O1	4	M	4.75	10	<10	26	11	26	<50	26	55	26	<10	10	285	26	484	10	27	26	13	26	N/A	3	7.355	11	9.49	27	10.2	3	3.785	11	3.32	27	3.815
BG505 Olio6 CD4-KO covalent liposome	5O3	4	M	5.19	10	44.9438	26	10	26	65	26	70	26	<10	10	851	26	851	10	31	26	10	26	N/A	3	10.19	11	11.75	27	9.995	3	3.08	11	4.11	27	1.98
BG505 Olio6 CD4-KO covalent liposome	6E2	9	F	6.28	10	54.0833	26	250	26	<50	26	451	26	121	10	499	26	2198	10	165	26	45	26	N/A	3	6.535	11	5.235	27	3.8	3	0.839	11	1.135	27	1.505
BG505 Olio6 CD4-KO covalent liposome	6E5	9	F	6.2	10	44.6628	26	42	26	<50	26	<50	26	<10	10	163	26	12	26	12	26	10	26	N/A	3	11.15	11	9.905	27	8.125	3	2.88	11	3.74	27	1.745
					(+)	GC B cell and GC Tfh cell data is presented as the average measurement of both left and right draining inguinal lymph nodes, unless specifically indicated otherwise
					(*)	Data from single LN biopsie only (left side)
					N/A	Not Availible
